# Supplementary material for: Diversity of Bacterial Secondary Metabolite Biosynthetic Gene Clusters in Three Vietnamese Sponges
Source: Mar Drugs. 2022 Dec 29;21(1):29. doi: 10.3390/md21010029 (PMC9864124; doi:10.3390/md21010029)
Supplement: Supplementary file 1 [file marinedrugs-21-00029-s001.zip]

Archive with 2 entries (2 files):
- Figure S1-S4.pdf
- Table S1-S16.pdf
